# Supplementary material for: Cerebrospinal fluid neopterin as a biomarker of neuroinflammatory diseases
Source: Sci Rep. 2020 Oct 26;10:18291. doi: 10.1038/s41598-020-75500-z (PMC7588460; doi:10.1038/s41598-020-75500-z)
Supplement: Supplementary file 2 — Supplementary Additional file 2. [file 41598_2020_75500_MOESM2_ESM.xlsx]

## Sheet: Sheet 1
Code	Age (years)	sex	Neopterin (nmol/L)	Proteins (mg/dL)	Leukocytes (cell/mm3)	Model prediction	Diagnostic groups #	Clinical/Ethiological diagnosis
1	8	0	225	34	20	viral	acq.imm.dis	Encephalitis anti MOG
2	15	0	43	22	3	control	acq.imm.dis	CSF oligoclonal bands (IgG)
3	3	1	25	121	5	acq.imm.dis	acq.imm.dis	Guillain-Barré
4	4	1	140	32	0	acq.imm.dis	acq.imm.dis	Demyelinizating disease (CSF Anti MOG)
5	7	1	73	67	0	acq.imm.dis	acq.imm.dis	Demyelinizating disease (CSF Anti MOG)
6	15	1	39	35	15	acq.imm.dis	acq.imm.dis	Demyelinizating disease (type II oligoclonal bands)
7	16	1	34	63	0	acq.imm.dis	acq.imm.dis	Demyelinizating disease (type II oligoclonal bands)
8	17	1	140	22	5	acq.imm.dis	acq.imm.dis	Deemyelinizating disease (type II oligoclonal bands)
9	0.75	0	768	34	15	viral	bacterial.men	Meningitis haemophilus
10	1	0	167	386	0	bacterial.men	bacterial.men	Sepsis staphylococcus
11	0.33	1	569	426	0	bacterial.men	bacterial.men	Meningitis pneumococcus
12	1	1	410	23	0	viral	bacterial.men	Sepsis Echerichia Coli
13	0.25	0	19	70	0	control	Control	Niemann-Pick type C
14	0.25	0	35	30	5	control	Control	Epileptic encephalopathy
15	0.5	0	22	22	0	control	Control	Epileptic encephalopathy
16	0.5	0	27	23	5	control	Control	Epileptic encephalopathy
17	0.5	0	30	32	5	control	Control	Epileptic encephalopathy
18	0.75	0	34	21	5	control	Control	Epileptic encephalopathy
19	0.75	0	42	129	5	acq.imm.dis	Control	Krabbe disease
20	0.75	0	17	35	0	control	Control	Dysmorphia and mental dissability
21	1	0	27	17	0	control	Control	Epileptic encephalopathy
22	1	0	69	19	0	control	Control	Oculogiric crises
23	1	0	75	12	5	control	Control	CSF enterovirus negative
24	2	0	26	16	0	control	Control	Mental dissability plus epilepsy
25	2	0	56	120	5	acq.imm.dis	Control	Paraparesia, hepathopathy and demyelinization
26	3	0	13	16	0	control	Control	Epileptic encephalopathy
27	4	0	17	23	5	control	Control	Epileptic encephalopathy
28	4	0	30	21	0	control	Control	Epileptic encephalopathy
29	7	0	27	21	5	control	Control	Guillain-Barré (CSF biomarkers negative)
30	8	0	21	50	0	control	Control	Peroxisomal disease
31	9	0	21	16	0	control	control	Miastenia gravis
32	9	0	79	15	15	control	control	Encepahlitis with negative CSF biomarkers
33	10	0	16	24	5	control	Control	Epileptic encephalopathy *
34	10	0	21	16	0	control	Control	Epileptic encephalopathy
35	11	0	22	27	0	control	Control	Demyelinizating disease*
36	11	0	38	16	5	control	Control	Reumathoid arthritis *
37	11	0	22	39	5	control	Control	Dysmorphia plus epilepsy
38	11	0	16	29	0	control	Control	Epileptic encephalopathy plus hyperinsulinism
39	11	0	17	28	0	control	Control	Glioma (CSF BOC y antineuro negative)
40	11	0	19	23	0	control	Control	Mitochondrial disease
41	12	0	28	20	0	control	Control	Demyelinizating disease*
42	12	0	17	21	5	control	Control	Demyelinizating disease*
43	13	0	20	27	0	control	Control	Catatonia*
44	14	0	30	24	5	control	Control	Cerebelitis*
45	15	0	22	17	0	control	Control	Chorea*
46	15	0	72	27	0	acq.imm.dis	Control	Stroke. MELAS suspicion
47	0.25	1	16	64	0	control	Control	Mutation at PRRT2. Epilepsy
48	0.33	1	11	30	0	control	Control	Epileptic encephalopathy
49	0.42	1	13	86	0	control	Control	Epileptic encephalopathy
50	0.42	1	18	35	0	control	Control	Epileptic encephalopathy
51	0.5	1	29	15	5	control	Control	Epileptic encephalopathy
52	0.5	1	35	41	0	control	Control	Epileptic encephalopathy
53	0.58	1	17	17	0	control	Control	Epileptic encephalopathy
54	0.92	1	16	23	5	control	Control	Dystonia/kernicterus
55	1	1	22	17	0	control	Control	Epileptic encephalopathy
56	1	1	22	37	0	control	Control	Epileptic encephalopathy
57	2	1	20	13	0	control	Control	Guillain-Barré suspicion *
58	2	1	63	17	0	control	control	Epileptic encephalopathy
59	3	1	15	19	0	control	Control	Epileptic encephalopathy
60	3	1	75	20	0	control	control	Mitochondrial disease plus encephalitis *
61	3	1	26	17	0	control	Control	Epileptic encephalopathy *
62	4	1	20	11	0	control	Control	Leukemia
63	8	1	19	15	0	control	Control	Epileptic encephalopathy
64	8	1	44	24	5	control	Control	Cerebelitis and thrombosis *
65	8	1	27	28	0	control	Control	Niemann-Pick type C
66	9	1	24	25	5	control	Control	Epileptic encephalopathy *
67	9	1	26	26	0	control	Control	Encephalitis *
68	10	1	38	28	5	control	Control	Epileptic encephalopathy
69	11	1	17	24	5	control	Control	Epileptic encephalopathy
70	13	1	21	8	0	control	control	Histiocytosis
71	13	1	19	46	0	control	Control	Polineuropathy *
72	14	1	19	42	5	control	Control	Epileptic encephalopathy
73	14	1	68	20	0	control	control	Epileptic encephalopathy *
74	15	1	1055	81	0	viral	Control	Epileptic encephalopathy
75	15	1	21	47	0	control	control	Intoxication/obnubilation
76	15	1	30	32	5	control	control	Dystonia *-
77	17	1	33	249	0	acq.imm.dis	Control	Demyelinizating disease *
78	0.17	0	1173	74	30	viral	Genetic diseases	Aicardi-Goutières
79	0.30	0	4556	133	70	bacterial.men	Genetic diseases	Aicardi-Goutières
80	0.42	0	797	60	30	viral	Genetic diseases	Aicardi-Goutières
81	0.42	0	668	447	0	bacterial.men	Genetic diseases	Aicardi-Goutières
82	1	0	569	22	0	viral	Genetic diseases	Aicardi-Goutières
83	0.33	1	3010	158	0	bacterial.men	Genetic diseases	Aicardi-Goutières
84	0.58	1	1112	30	20	viral	Genetic diseases	Aicardi-Goutières
85	8	1	85	18	5	control	Genetic diseases	Aicardi-Goutières
86	10	1	292	15	0	viral	Genetic diseases	Aicardi-Goutières
87	0.5	0	305	53	0	viral	Viral	Meningitis herpes virus
88	5	0	912	37	30	viral	Viral	Lymphocytic meningitis
89	9	0	119	25	0	acq.imm.dis	Viral	Meningitis Parvovirus B19
90	16	0	275	25	50	viral	Viral	Meningitis herpes virus
91	16	0	661	62	0	viral	Viral	Meningitis herpes virus
92	1	1	325	22	40	viral	Viral	Romboencephalits enterovirus
93	9	1	417	34	0	viral	Viral	Romboencephalits Herpes virus
94	9	1	1445	261	0	bacterial.men	Viral	Encephalitis herpes 6
95	11	1	314	23	0	viral	Viral	Encephalits enterovirus
# Diagnostic groups: Patients were classified as controls either if no inflammatory clinical suspicion was present or if CSF investigations for specific biomarkers were negative
* Negative results for cerebrospinal fluid neuronal surface and MOG antibodies or oligoclonal bands.
